# Supplementary material for: Genomic Epidemiology of Clinical Brucella melitensis Isolates from Southern Israel
Source: Microorganisms. 2022 Jan 22;10(2):238. doi: 10.3390/microorganisms10020238 (PMC8878301; doi:10.3390/microorganisms10020238)
Supplement: Supplementary file 1 [file microorganisms-10-00238-s001.zip]

Archive with 1 entries (1 files):
- Supplementary Tables cgMLST, cgSNPs _Final.xlsx
