# Supplementary material for: Genomic Epidemiology of Clinical Brucella melitensis Isolates from Southern Israel
Source: Microorganisms. 2022 Jan 22;10(2):238. doi: 10.3390/microorganisms10020238 (PMC8878301; doi:10.3390/microorganisms10020238)
Supplement: Supplementary file 1 [file microorganisms-10-00238-s001.zip › Supplementary Tables cgMLST, cgSNPs _Final.xlsx]

## Sheet: Table S1a
Table S1a: Israeli Brucella melitensis isolates included in cgMLST analysis.
SRA_ID	Bioproject ID	Country	Local Area	Biovar	Host	Year
ERZ4251120	PRJEB48426	Israel	Negev	1	Human	2018
ERZ4251121	PRJEB48426	Israel	Negev	2	Human	2018
ERZ4251122	PRJEB48426	Israel	Negev	2	Human	2018
ERZ4251123	PRJEB48426	Israel	Negev	2	Human	2018
ERZ4251124	PRJEB48426	Israel	Negev	1	Human	2018
ERZ4251125	PRJEB48426	Israel	Negev	1	Human	2018
ERZ4251126	PRJEB48426	Israel	Negev	1	Human	2018
ERZ4251127	PRJEB48426	Israel	Negev	1	Human	2018
ERZ4251128	PRJEB48426	Israel	Negev	2	Human	2018
ERZ4251129	PRJEB48426	Israel	Negev	2	Human	2018
ERZ4251130	PRJEB48426	Israel	Negev	2	Human	2018
ERZ4251131	PRJEB48426	Israel	Negev	2	Human	2018
ERZ4251132	PRJEB48426	Israel	Negev	1	Human	2018
ERZ4251133	PRJEB48426	Israel	Negev	2	Human	2018
ERZ4251134	PRJEB48426	Israel	Negev	2	Human	2018
ERZ4251135	PRJEB48426	Israel	Negev	1	Human	2018
ERZ4251136	PRJEB48426	Israel	Negev	1	Human	2018
ERZ4251137	PRJEB48426	Israel	Negev	2	Human	2018
ERZ4251138	PRJEB48426	Israel	Negev	2	Human	2018
ERZ4251139	PRJEB48426	Israel	Negev	2	Human	2018
ERZ4251140	PRJEB48426	Israel	Negev	1	Human	2018
ERZ4251141	PRJEB48426	Israel	Negev	1	Human	2018
ERZ4251142	PRJEB48426	Israel	Negev	1	Human	2018
ERZ4251143	PRJEB48426	Israel	Negev	2	Human	2018
ERZ4251144	PRJEB48426	Israel	Negev	1	Human	2018
ERZ4251145	PRJEB48426	Israel	Negev	1	Human	2018
ERZ4251146	PRJEB48426	Israel	Negev	1	Human	2018
ERZ4251147	PRJEB48426	Israel	Negev	2	Human	2018
ERZ4251148	PRJEB48426	Israel	Negev	2	Human	2018
ERZ4251149	PRJEB48426	Israel	Negev	2	Human	2018
ERZ4251150	PRJEB48426	Israel	Negev	1	Human	2018
ERZ4251151	PRJEB48426	Israel	Negev	1	Human	2018
ERZ4251152	PRJEB48426	Israel	Negev	1	Human	2018
ERZ4251153	PRJEB48426	Israel	Negev	1	Human	2018
ERZ4251154	PRJEB48426	Israel	Negev	1	Human	2018
ERZ4251155	PRJEB48426	Israel	Negev	2	Human	2018
ERZ4251156	PRJEB48426	Israel	Negev	2	Human	2018
ERZ4251157	PRJEB48426	Israel	Negev	2	Human	2018
ERZ4251158	PRJEB48426	Israel	Negev	1	Human	2018
ERZ4251159	PRJEB48426	Israel	Negev	1	Human	2018
ERZ4251160	PRJEB48426	Israel	Negev	1	Human	2018
ERZ4251161	PRJEB48426	Israel	Negev	2	Human	2018
ERZ4251162	PRJEB48426	Israel	Negev	2	Human	2018
ERZ4251163	PRJEB48426	Israel	Negev	2	Human	2018
ERZ4251164	PRJEB48426	Israel	Negev	2	Human	2018
ERZ4251165	PRJEB48426	Israel	Negev	2	Human	2018
ERZ4251166	PRJEB48426	Israel	Negev	2	Human	2018
ERZ4251167	PRJEB48426	Israel	Negev	2	Human	2018
ERZ4251168	PRJEB48426	Israel	Negev	2	Human	2018
ERZ4251169	PRJEB48426	Israel	Negev	2	Human	2018
ERZ4251170	PRJEB48426	Israel	Negev	1	Human	2018
ERZ4251171	PRJEB48426	Israel	Negev	1	Human	2018
ERZ4251172	PRJEB48426	Israel	Negev	1	Human	2018
ERZ4251173	PRJEB48426	Israel	Negev	1	Human	2018
ERZ4251174	PRJEB48426	Israel	Negev	2	Human	2018
ERZ4251175	PRJEB48426	Israel	Negev	2	Human	2018
ERZ4251176	PRJEB48426	Israel	Negev	2	Human	2018
ERZ4251177	PRJEB48426	Israel	Negev	1	Human	2018
ERZ4251178	PRJEB48426	Israel	Negev	2	Human	2018
ERZ4251179	PRJEB48426	Israel	Negev	2	Human	2019
ERZ4251180	PRJEB48426	Israel	Negev	1	Human	2019
ERZ4251181	PRJEB48426	Israel	Negev	2	Human	2019
ERZ4251182	PRJEB48426	Israel	Negev	1	Human	2019
ERZ4251183	PRJEB48426	Israel	Negev	2	Human	2019
ERZ4251184	PRJEB48426	Israel	Negev	2	Human	2019
ERZ4251185	PRJEB48426	Israel	Negev	2	Human	2019
ERZ4251186	PRJEB48426	Israel	Negev	2	Human	2019
ERZ4251187	PRJEB48426	Israel	Negev	2	Human	2019
ERZ4251188	PRJEB48426	Israel	Negev	2	Human	2019
ERZ4251189	PRJEB48426	Israel	Negev	1	Human	2019
ERZ4251190	PRJEB48426	Israel	Negev	2	Human	2019
ERZ4251191	PRJEB48426	Israel	Negev	1	Human	2019
ERZ4251192	PRJEB48426	Israel	Negev	2	Human	2019
ERZ4251193	PRJEB48426	Israel	Negev	1	Human	2019
ERZ4251194	PRJEB48426	Israel	Negev	1	Human	2019
ERZ4251195	PRJEB48426	Israel	Negev	2	Human	2019
ERZ4251196	PRJEB48426	Israel	Negev	1	Human	2019
ERZ4251197	PRJEB48426	Israel	Negev	1	Human	2019
ERZ4251198	PRJEB48426	Israel	Negev	1	Human	2019
ERZ4251199	PRJEB48426	Israel	Negev	2	Human	2019
ERZ4251200	PRJEB48426	Israel	Negev	1	Human	2019
ERZ4251201	PRJEB48426	Israel	Negev	2	Human	2019
ERZ4251202	PRJEB48426	Israel	Negev	1	Human	2019
ERZ4251203	PRJEB48426	Israel	Negev	1	Human	2019
ERZ4251204	PRJEB48426	Israel	Negev	2	Human	2019
ERZ4251205	PRJEB48426	Israel	Negev	1	Human	2019
ERZ4251206	PRJEB48426	Israel	Negev	1	Human	2019
ERZ4251207	PRJEB48426	Israel	Negev	2	Human	2019
ERZ4251208	PRJEB48426	Israel	Negev	1	Human	2019
ERZ4251209	PRJEB48426	Israel	Negev	2	Human	2019
ERZ4251210	PRJEB48426	Israel	Negev	2	Human	2019
ERZ4251211	PRJEB48426	Israel	Negev	2	Human	2019
ERZ4251212	PRJEB48426	Israel	Negev	2	Human	2019
SRR11178063	PRJNA608659	Israel	Negev	1	Human	2017
SRR11178065	PRJNA608659	Israel	Negev	1	Human	2017
SRR11178066	PRJNA608659	Israel	Negev	1	Human	2017
SRR11178067	PRJNA608659	Israel	Negev	1	Human	2017
SRR11178068	PRJNA608659	Israel	Negev	1	Human	2017
SRR11178069	PRJNA608659	Israel	Negev	1	Human	2017
SRR11178070	PRJNA608659	Israel	Negev	1	Human	2017
SRR11178071	PRJNA608659	Israel	Negev	1	Human	2017
SRR11178072	PRJNA608659	Israel	Negev	1	Human	2017
SRR11178073	PRJNA608659	Israel	Negev	2	Human	2017
SRR11178074	PRJNA608659	Israel	Negev	1	Human	2017
SRR11178075	PRJNA608659	Israel	Negev	2	Human	2017
SRR11178076	PRJNA608659	Israel	Negev	1	Human	2017
SRR11178077	PRJNA608659	Israel	Negev	1	Human	2017
SRR11178078	PRJNA608659	Israel	Negev	2	Human	2017
SRR11178079	PRJNA608659	Israel	Negev	2	Human	2017
SRR11178080	PRJNA608659	Israel	Negev	2	Human	2017
SRR11178081	PRJNA608659	Israel	Negev	ND	Human	2017
SRR11178083	PRJNA608659	Israel	Negev	2	Human	2017
SRR11178084	PRJNA608659	Israel	Negev	2	Human	2017
SRR11178085	PRJNA608659	Israel	Negev	2	Human	2017
SRR11178086	PRJNA608659	Israel	Negev	1	Human	2017
SRR11178087	PRJNA608659	Israel	Negev	1	Human	2017
SRR11178088	PRJNA608659	Israel	Negev	3	Human	2017
SRR11178089	PRJNA608659	Israel	Negev	1	Human	2017

## Sheet: Table S1b
Table S1b: Raw sequence stats, assembly stats and in silico sequence typing results for 118 Israeli isolates.
	Reads		Assembly					MLST
SRA ID	initial depth	downsampled depth	Number of contigs	GC content	Total assembly length	Average contig size	N50	scheme	ST	allelic profile
SRR11178067	46.03	32.29	76	0.562329	3291077	43303.6	90560	brucella	8	gap(3)	aroA(2)	glk(3)	dnaK(2)	gyrB(1)	trpE(5)	cobQ(3)	int_hyp(2)	omp25(8)
SRR11178087	56.11	36.67	67	0.559301	3291104	49121	116512	brucella	8	gap(3)	aroA(2)	glk(3)	dnaK(2)	gyrB(1)	trpE(5)	cobQ(3)	int_hyp(2)	omp25(8)
SRR11178068	81.43	55.43	61	0.556974	3289874	53932.4	122769	brucella	8	gap(3)	aroA(2)	glk(3)	dnaK(2)	gyrB(1)	trpE(5)	cobQ(3)	int_hyp(2)	omp25(8)
SRR11178072	48.4	37.47	32	0.552191	3288336	102760	250945	brucella	8	gap(3)	aroA(2)	glk(3)	dnaK(2)	gyrB(1)	trpE(5)	cobQ(3)	int_hyp(2)	omp25(8)
SRR11178085	89.66	60.33	47	0.553666	3291544	70032.9	155716	brucella	8	gap(3)	aroA(2)	glk(3)	dnaK(2)	gyrB(1)	trpE(5)	cobQ(3)	int_hyp(2)	omp25(8)
SRR11178071	76.23	49.69	63	0.556288	3292363	52259.7	118655	brucella	8	gap(3)	aroA(2)	glk(3)	dnaK(2)	gyrB(1)	trpE(5)	cobQ(3)	int_hyp(2)	omp25(8)
SRR11178078	32.53	22.32	88	0.556587	3290726	37394.6	90858	brucella	8	gap(3)	aroA(2)	glk(3)	dnaK(2)	gyrB(1)	trpE(5)	cobQ(3)	int_hyp(2)	omp25(8)
SRR11178081	58.14	39.7	59	0.557253	3291166	55782.5	128863	brucella	8	gap(3)	aroA(2)	glk(3)	dnaK(2)	gyrB(1)	trpE(5)	cobQ(3)	int_hyp(2)	omp25(8)
SRR11178086	63.06	49.61	34	0.551177	3288893	96732.1	182669	brucella	8	gap(3)	aroA(2)	glk(3)	dnaK(2)	gyrB(1)	trpE(5)	cobQ(3)	int_hyp(2)	omp25(8)
SRR11178089	37.51	19.94	107	0.558562	3291402	30760.8	61572	brucella	8	gap(3)	aroA(2)	glk(3)	dnaK(2)	gyrB(1)	trpE(5)	cobQ(3)	int_hyp(2)	omp25(8)
SRR11178080	44.67	28.63	87	0.557778	3288671	37800.8	79350	brucella	8	gap(3)	aroA(2)	glk(3)	dnaK(2)	gyrB(1)	trpE(5)	cobQ(3)	int_hyp(2)	omp25(8)
SRR11178065	35.75	24.07	100	0.55587	3289408	32894.1	72518	brucella	8	gap(3)	aroA(2)	glk(3)	dnaK(2)	gyrB(1)	trpE(5)	cobQ(3)	int_hyp(2)	omp25(8)
SRR11178088	61.24	48.07	29	0.550267	3288572	113399	276473	brucella	8	gap(3)	aroA(2)	glk(3)	dnaK(2)	gyrB(1)	trpE(5)	cobQ(3)	int_hyp(2)	omp25(8)
SRR11178070	54.31	39.17	66	0.554758	3290905	49862.2	136808	brucella	8	gap(3)	aroA(2)	glk(3)	dnaK(2)	gyrB(1)	trpE(5)	cobQ(3)	int_hyp(2)	omp25(8)
SRR11178063	64.32	44.49	60	0.556824	3291288	54854.8	155967	brucella	8	gap(3)	aroA(2)	glk(3)	dnaK(2)	gyrB(1)	trpE(5)	cobQ(3)	int_hyp(2)	omp25(8)
SRR11178069	65.33	44.39	62	0.55955	3291499	53088.7	138308	brucella	8	gap(3)	aroA(2)	glk(3)	dnaK(2)	gyrB(1)	trpE(5)	cobQ(3)	int_hyp(2)	omp25(8)
SRR11178079	36.67	24.08	102	0.557116	3289325	32248.3	65804	brucella	8	gap(3)	aroA(2)	glk(3)	dnaK(2)	gyrB(1)	trpE(5)	cobQ(3)	int_hyp(2)	omp25(8)
SRR11178066	50.87	36.02	78	0.552853	3289834	42177.4	110978	brucella	8	gap(3)	aroA(2)	glk(3)	dnaK(2)	gyrB(1)	trpE(5)	cobQ(3)	int_hyp(2)	omp25(8)
SRR11178083	65.42	40.96	53	0.557701	3291139	62097	136010	brucella	8	gap(3)	aroA(2)	glk(3)	dnaK(2)	gyrB(1)	trpE(5)	cobQ(3)	int_hyp(2)	omp25(8)
SRR11178076	24.18	14.65	136	0.560824	3289323	24186.2	42852	brucella	8	gap(3)	aroA(2)	glk(3)	dnaK(2)	gyrB(1)	trpE(5)	cobQ(3)	int_hyp(2)	omp25(8)
SRR11178074	62.19	42.3	120	0.558955	3299864	27498.9	62315	brucella	8	gap(3)	aroA(2)	glk(3)	dnaK(2)	gyrB(1)	trpE(5)	cobQ(3)	int_hyp(2)	omp25(8)
SRR11178075	119.04	81.15	52	0.558301	3290742	63283.5	128823	brucella	8	gap(3)	aroA(2)	glk(3)	dnaK(2)	gyrB(1)	trpE(5)	cobQ(3)	int_hyp(2)	omp25(8)
SRR11178084	79.46	54.33	60	0.559623	3293229	54887.2	138308	brucella	8	gap(3)	aroA(2)	glk(3)	dnaK(2)	gyrB(1)	trpE(5)	cobQ(3)	int_hyp(2)	omp25(8)
SRR11178073	30.36	19.68	89	0.559118	3287574	36939	67600	brucella	8	gap(3)	aroA(2)	glk(3)	dnaK(2)	gyrB(1)	trpE(5)	cobQ(3)	int_hyp(2)	omp25(8)
SRR11178077	45.47	30.59	72	0.556534	3291798	45719.4	90881	brucella	8	gap(3)	aroA(2)	glk(3)	dnaK(2)	gyrB(1)	trpE(5)	cobQ(3)	int_hyp(2)	omp25(8)
ERZ4251120	197.57	71.8	39	0.540352	3294689	84479.2	293202	brucella	8	gap(3)	aroA(2)	glk(3)	dnaK(2)	gyrB(1)	trpE(5)	cobQ(3)	int_hyp(2)	omp25(8)
ERZ4251121	240.93	91.55	37	0.546087	3294681	89045.4	250966	brucella	8	gap(3)	aroA(2)	glk(3)	dnaK(2)	gyrB(1)	trpE(5)	cobQ(3)	int_hyp(2)	omp25(8)
ERZ4251122	249.05	90.14	40	0.54745	3294654	82366.4	249474	brucella	8	gap(3)	aroA(2)	glk(3)	dnaK(2)	gyrB(1)	trpE(5)	cobQ(3)	int_hyp(2)	omp25(8)
ERZ4251123	240.4	89.31	40	0.547821	3294729	82368.2	249490	brucella	8	gap(3)	aroA(2)	glk(3)	dnaK(2)	gyrB(1)	trpE(5)	cobQ(3)	int_hyp(2)	omp25(8)
ERZ4251124	37.83	28.97	54	0.561006	3294509	61009.4	105611	brucella	8	gap(3)	aroA(2)	glk(3)	dnaK(2)	gyrB(1)	trpE(5)	cobQ(3)	int_hyp(2)	omp25(8)
ERZ4251125	363.81	99.96	40	0.550395	3294398	82359.9	189528	brucella	8	gap(3)	aroA(2)	glk(3)	dnaK(2)	gyrB(1)	trpE(5)	cobQ(3)	int_hyp(2)	omp25(8)
ERZ4251126	453.66	99.98	39	0.550323	3294399	84471.8	276973	brucella	8	gap(3)	aroA(2)	glk(3)	dnaK(2)	gyrB(1)	trpE(5)	cobQ(3)	int_hyp(2)	omp25(8)
ERZ4251127	279.25	94.9	48	0.55307	3295411	68654.4	190031	brucella	8	gap(3)	aroA(2)	glk(3)	dnaK(2)	gyrB(1)	trpE(5)	cobQ(3)	int_hyp(2)	omp25(8)
ERZ4251128	218.28	79.54	72	0.495603	3469854	48192.4	249442	brucella	8	gap(3)	aroA(2)	glk(3)	dnaK(2)	gyrB(1)	trpE(5)	cobQ(3)	int_hyp(2)	omp25(8)
ERZ4251129	250.6	91.02	40	0.543723	3295098	82377.4	195382	brucella	8	gap(3)	aroA(2)	glk(3)	dnaK(2)	gyrB(1)	trpE(5)	cobQ(3)	int_hyp(2)	omp25(8)
ERZ4251130	143.73	51.5	41	0.551408	3294927	80364.1	249474	brucella	8	gap(3)	aroA(2)	glk(3)	dnaK(2)	gyrB(1)	trpE(5)	cobQ(3)	int_hyp(2)	omp25(8)
ERZ4251131	173.78	66.09	39	0.546411	3295374	84496.8	293271	brucella	8	gap(3)	aroA(2)	glk(3)	dnaK(2)	gyrB(1)	trpE(5)	cobQ(3)	int_hyp(2)	omp25(8)
ERZ4251132	307.61	100	36	0.54567	3294405	91511.2	276638	brucella	8	gap(3)	aroA(2)	glk(3)	dnaK(2)	gyrB(1)	trpE(5)	cobQ(3)	int_hyp(2)	omp25(8)
ERZ4251133	89.82	67.21	50	0.545648	3300840	66016.8	222112	brucella	8	gap(3)	aroA(2)	glk(3)	dnaK(2)	gyrB(1)	trpE(5)	cobQ(3)	int_hyp(2)	omp25(8)
ERZ4251134	225.2	87.01	31	0.546913	3294225	106265	252965	brucella	8	gap(3)	aroA(2)	glk(3)	dnaK(2)	gyrB(1)	trpE(5)	cobQ(3)	int_hyp(2)	omp25(8)
ERZ4251135	155.36	54.99	38	0.545936	3289092	86555.1	249439	brucella	8	gap(3)	aroA(2)	glk(3)	dnaK(2)	gyrB(1)	trpE(5)	cobQ(3)	int_hyp(2)	omp25(8)
ERZ4251136	145.52	55.46	37	0.549388	3294338	89036.2	250942	brucella	8	gap(3)	aroA(2)	glk(3)	dnaK(2)	gyrB(1)	trpE(5)	cobQ(3)	int_hyp(2)	omp25(8)
ERZ4251137	95.32	70.93	65	0.54495	3303614	50824.8	249573	brucella	8	gap(3)	aroA(2)	glk(3)	dnaK(2)	gyrB(1)	trpE(5)	cobQ(3)	int_hyp(2)	omp25(8)
ERZ4251138	152.34	59.58	42	0.548573	3294684	78444.9	221686	brucella	8	gap(3)	aroA(2)	glk(3)	dnaK(2)	gyrB(1)	trpE(5)	cobQ(3)	int_hyp(2)	omp25(8)
ERZ4251139	75.23	55.05	47	0.552771	3299249	70196.8	249534	brucella	8	gap(3)	aroA(2)	glk(3)	dnaK(2)	gyrB(1)	trpE(5)	cobQ(3)	int_hyp(2)	omp25(8)
ERZ4251140	44.83	33.84	58	0.550986	3300058	56897.6	195613	brucella	8	gap(3)	aroA(2)	glk(3)	dnaK(2)	gyrB(1)	trpE(5)	cobQ(3)	int_hyp(2)	omp25(8)
ERZ4251141	275.41	81.79	46	0.555771	3295108	71632.8	159983	brucella	8	gap(3)	aroA(2)	glk(3)	dnaK(2)	gyrB(1)	trpE(5)	cobQ(3)	int_hyp(2)	omp25(8)
ERZ4251142	111.34	41.72	38	0.545785	3294584	86699.6	276973	brucella	8	gap(3)	aroA(2)	glk(3)	dnaK(2)	gyrB(1)	trpE(5)	cobQ(3)	int_hyp(2)	omp25(8)
ERZ4251143	144.26	100	30	0.549758	3289007	109634	221604	brucella	8	gap(3)	aroA(2)	glk(3)	dnaK(2)	gyrB(1)	trpE(5)	cobQ(3)	int_hyp(2)	omp25(8)
ERZ4251144	94.67	68.44	30	0.551952	3289106	109637	293197	brucella	8	gap(3)	aroA(2)	glk(3)	dnaK(2)	gyrB(1)	trpE(5)	cobQ(3)	int_hyp(2)	omp25(8)
ERZ4251145	135.27	50.02	44	0.544818	3290117	74775.4	215396	brucella	8	gap(3)	aroA(2)	glk(3)	dnaK(2)	gyrB(1)	trpE(5)	cobQ(3)	int_hyp(2)	omp25(8)
ERZ4251146	227.24	85.53	37	0.549626	3294582	89042.8	293202	brucella	8	gap(3)	aroA(2)	glk(3)	dnaK(2)	gyrB(1)	trpE(5)	cobQ(3)	int_hyp(2)	omp25(8)
ERZ4251147	78.74	56.46	32	0.551192	3288845	102776	250945	brucella	8	gap(3)	aroA(2)	glk(3)	dnaK(2)	gyrB(1)	trpE(5)	cobQ(3)	int_hyp(2)	omp25(8)
ERZ4251148	71.17	54.28	31	0.551991	3288654	106086	221632	brucella	8	gap(3)	aroA(2)	glk(3)	dnaK(2)	gyrB(1)	trpE(5)	cobQ(3)	int_hyp(2)	omp25(8)
ERZ4251149	208.75	99.96	34	0.554988	3288912	96732.7	189512	brucella	8	gap(3)	aroA(2)	glk(3)	dnaK(2)	gyrB(1)	trpE(5)	cobQ(3)	int_hyp(2)	omp25(8)
ERZ4251150	99.96	78.5	26	0.551227	3289158	126506	250975	brucella	8	gap(3)	aroA(2)	glk(3)	dnaK(2)	gyrB(1)	trpE(5)	cobQ(3)	int_hyp(2)	omp25(8)
ERZ4251151	62.07	50.72	29	0.554127	3288526	113397	189512	brucella	8	gap(3)	aroA(2)	glk(3)	dnaK(2)	gyrB(1)	trpE(5)	cobQ(3)	int_hyp(2)	omp25(8)
ERZ4251152	187	66.37	44	0.5541	3295393	74895.3	221662	brucella	8	gap(3)	aroA(2)	glk(3)	dnaK(2)	gyrB(1)	trpE(5)	cobQ(3)	int_hyp(2)	omp25(8)
ERZ4251153	33.41	26.12	39	0.553671	3289280	84340.5	250975	brucella	8	gap(3)	aroA(2)	glk(3)	dnaK(2)	gyrB(1)	trpE(5)	cobQ(3)	int_hyp(2)	omp25(8)
ERZ4251154	42.92	32.19	37	0.55722	3288421	88876.2	186499	brucella	8	gap(3)	aroA(2)	glk(3)	dnaK(2)	gyrB(1)	trpE(5)	cobQ(3)	int_hyp(2)	omp25(8)
ERZ4251155	168.04	57.37	39	0.55227	3294182	84466.2	249442	brucella	8	gap(3)	aroA(2)	glk(3)	dnaK(2)	gyrB(1)	trpE(5)	cobQ(3)	int_hyp(2)	omp25(8)
ERZ4251156	149.34	52.12	42	0.551344	3295521	78464.8	249434	brucella	8	gap(3)	aroA(2)	glk(3)	dnaK(2)	gyrB(1)	trpE(5)	cobQ(3)	int_hyp(2)	omp25(8)
ERZ4251157	55.59	31.95	37	0.551724	3288372	88874.9	178965	brucella	8	gap(3)	aroA(2)	glk(3)	dnaK(2)	gyrB(1)	trpE(5)	cobQ(3)	int_hyp(2)	omp25(8)
ERZ4251158	51.87	34.5	34	0.553554	3287913	96703.3	178970	brucella	8	gap(3)	aroA(2)	glk(3)	dnaK(2)	gyrB(1)	trpE(5)	cobQ(3)	int_hyp(2)	omp25(8)
ERZ4251159	45.5	35.06	34	0.554251	3288434	96718.6	189512	brucella	8	gap(3)	aroA(2)	glk(3)	dnaK(2)	gyrB(1)	trpE(5)	cobQ(3)	int_hyp(2)	omp25(8)
ERZ4251160	48.95	37.91	34	0.552809	3288755	96728.1	221673	brucella	8	gap(3)	aroA(2)	glk(3)	dnaK(2)	gyrB(1)	trpE(5)	cobQ(3)	int_hyp(2)	omp25(8)
ERZ4251161	205.02	99.97	33	0.55606	3289414	99679.2	221689	brucella	8	gap(3)	aroA(2)	glk(3)	dnaK(2)	gyrB(1)	trpE(5)	cobQ(3)	int_hyp(2)	omp25(8)
ERZ4251162	20.46	16.74	40	0.553221	3289155	82228.9	276509	brucella	8	gap(3)	aroA(2)	glk(3)	dnaK(2)	gyrB(1)	trpE(5)	cobQ(3)	int_hyp(2)	omp25(8)
ERZ4251163	77.81	51.3	36	0.551862	3288839	91356.6	189512	brucella	8	gap(3)	aroA(2)	glk(3)	dnaK(2)	gyrB(1)	trpE(5)	cobQ(3)	int_hyp(2)	omp25(8)
ERZ4251164	77.49	60.09	35	0.553003	3289215	93977.6	189512	brucella	8	gap(3)	aroA(2)	glk(3)	dnaK(2)	gyrB(1)	trpE(5)	cobQ(3)	int_hyp(2)	omp25(8)
ERZ4251165	96.9	70.16	40	0.556945	3289067	82226.7	189512	brucella	8	gap(3)	aroA(2)	glk(3)	dnaK(2)	gyrB(1)	trpE(5)	cobQ(3)	int_hyp(2)	omp25(8)
ERZ4251166	203.33	63.38	53	0.549405	3296508	62198.3	195417	brucella	8	gap(3)	aroA(2)	glk(3)	dnaK(2)	gyrB(1)	trpE(5)	cobQ(3)	int_hyp(2)	omp25(8)
ERZ4251167	191.95	50.22	54	0.558403	3296671	61049.5	127420	brucella	8	gap(3)	aroA(2)	glk(3)	dnaK(2)	gyrB(1)	trpE(5)	cobQ(3)	int_hyp(2)	omp25(8)
ERZ4251168	303.7	75.87	43	0.554625	3294959	76627	195466	brucella	8	gap(3)	aroA(2)	glk(3)	dnaK(2)	gyrB(1)	trpE(5)	cobQ(3)	int_hyp(2)	omp25(8)
ERZ4251169	222.94	68.4	42	0.555556	3295671	78468.4	249474	brucella	8	gap(3)	aroA(2)	glk(3)	dnaK(2)	gyrB(1)	trpE(5)	cobQ(3)	int_hyp(2)	omp25(8)
ERZ4251170	311.26	92.26	49	0.557208	3295527	67255.7	138227	brucella	8	gap(3)	aroA(2)	glk(3)	dnaK(2)	gyrB(1)	trpE(5)	cobQ(3)	int_hyp(2)	omp25(8)
ERZ4251171	296.29	91.33	43	0.554846	3295112	76630.5	189528	brucella	8	gap(3)	aroA(2)	glk(3)	dnaK(2)	gyrB(1)	trpE(5)	cobQ(3)	int_hyp(2)	omp25(8)
ERZ4251172	380.66	100	45	0.554054	3295734	73238.5	193063	brucella	8	gap(3)	aroA(2)	glk(3)	dnaK(2)	gyrB(1)	trpE(5)	cobQ(3)	int_hyp(2)	omp25(8)
ERZ4251173	182.07	54.54	54	0.558509	3295446	61026.8	138227	brucella	8	gap(3)	aroA(2)	glk(3)	dnaK(2)	gyrB(1)	trpE(5)	cobQ(3)	int_hyp(2)	omp25(8)
ERZ4251174	240.38	70.97	47	0.556004	3295968	70127	159983	brucella	8	gap(3)	aroA(2)	glk(3)	dnaK(2)	gyrB(1)	trpE(5)	cobQ(3)	int_hyp(2)	omp25(8)
ERZ4251175	210.31	61.92	50	0.558502	3295857	65917.1	138227	brucella	8	gap(3)	aroA(2)	glk(3)	dnaK(2)	gyrB(1)	trpE(5)	cobQ(3)	int_hyp(2)	omp25(8)
ERZ4251176	243.39	70.63	48	0.552594	3295690	68660.2	195434	brucella	8	gap(3)	aroA(2)	glk(3)	dnaK(2)	gyrB(1)	trpE(5)	cobQ(3)	int_hyp(2)	omp25(8)
ERZ4251177	198.24	60.1	47	0.557019	3295026	70106.9	158473	brucella	8	gap(3)	aroA(2)	glk(3)	dnaK(2)	gyrB(1)	trpE(5)	cobQ(3)	int_hyp(2)	omp25(8)
ERZ4251178	172.96	52.63	47	0.558552	3295695	70121.2	195429	brucella	8	gap(3)	aroA(2)	glk(3)	dnaK(2)	gyrB(1)	trpE(5)	cobQ(3)	int_hyp(2)	omp25(8)
ERZ4251179	324.95	100.15	35	0.555946	3289274	93979.3	250969	brucella	8	gap(3)	aroA(2)	glk(3)	dnaK(2)	gyrB(1)	trpE(5)	cobQ(3)	int_hyp(2)	omp25(8)
ERZ4251180	277.26	100.05	34	0.550464	3289065	96737.2	293202	brucella	8	gap(3)	aroA(2)	glk(3)	dnaK(2)	gyrB(1)	trpE(5)	cobQ(3)	int_hyp(2)	omp25(8)
ERZ4251181	334.1	100.2	35	0.553613	3289088	93973.9	249434	brucella	8	gap(3)	aroA(2)	glk(3)	dnaK(2)	gyrB(1)	trpE(5)	cobQ(3)	int_hyp(2)	omp25(8)
ERZ4251182	372.6	100.2	89	0.535714	3313041	37225.2	296694	brucella	8	gap(3)	aroA(2)	glk(3)	dnaK(2)	gyrB(1)	trpE(5)	cobQ(3)	int_hyp(2)	omp25(8)
ERZ4251183	309.47	100.12	33	0.553668	3289038	99667.8	293199	brucella	8	gap(3)	aroA(2)	glk(3)	dnaK(2)	gyrB(1)	trpE(5)	cobQ(3)	int_hyp(2)	omp25(8)
ERZ4251184	140.58	50.06	45	0.551196	3295147	73225.5	195431	brucella	8	gap(3)	aroA(2)	glk(3)	dnaK(2)	gyrB(1)	trpE(5)	cobQ(3)	int_hyp(2)	omp25(8)
ERZ4251185	76.46	29.45	45	0.555118	3294380	73208.4	195437	brucella	8	gap(3)	aroA(2)	glk(3)	dnaK(2)	gyrB(1)	trpE(5)	cobQ(3)	int_hyp(2)	omp25(8)
ERZ4251186	112.96	39.5	40	0.558286	3294002	82350.1	249474	brucella	8	gap(3)	aroA(2)	glk(3)	dnaK(2)	gyrB(1)	trpE(5)	cobQ(3)	int_hyp(2)	omp25(8)
ERZ4251187	99.58	36.17	43	0.552703	3294317	76612	160255	brucella	8	gap(3)	aroA(2)	glk(3)	dnaK(2)	gyrB(1)	trpE(5)	cobQ(3)	int_hyp(2)	omp25(8)
ERZ4251188	101.43	35.32	72	0.543212	3300180	45835.8	195454	brucella	8	gap(3)	aroA(2)	glk(3)	dnaK(2)	gyrB(1)	trpE(5)	cobQ(3)	int_hyp(2)	omp25(8)
ERZ4251189	132.75	47.77	41	0.553686	3294085	80343.5	160329	brucella	8	gap(3)	aroA(2)	glk(3)	dnaK(2)	gyrB(1)	trpE(5)	cobQ(3)	int_hyp(2)	omp25(8)
ERZ4251190	148.84	51.93	43	0.554292	3294622	76619.1	163432	brucella	8	gap(3)	aroA(2)	glk(3)	dnaK(2)	gyrB(1)	trpE(5)	cobQ(3)	int_hyp(2)	omp25(8)
ERZ4251191	112.98	40.63	51	0.556971	3294669	64601.4	138227	brucella	8	gap(3)	aroA(2)	glk(3)	dnaK(2)	gyrB(1)	trpE(5)	cobQ(3)	int_hyp(2)	omp25(8)
ERZ4251192	107.63	39.07	42	0.559754	3294153	78432.2	164417	brucella	8	gap(3)	aroA(2)	glk(3)	dnaK(2)	gyrB(1)	trpE(5)	cobQ(3)	int_hyp(2)	omp25(8)
ERZ4251193	128.42	46.65	42	0.552866	3294416	78438.5	250966	brucella	8	gap(3)	aroA(2)	glk(3)	dnaK(2)	gyrB(1)	trpE(5)	cobQ(3)	int_hyp(2)	omp25(8)
ERZ4251194	123.85	46.36	41	0.552428	3294302	80348.8	195445	brucella	8	gap(3)	aroA(2)	glk(3)	dnaK(2)	gyrB(1)	trpE(5)	cobQ(3)	int_hyp(2)	omp25(8)
ERZ4251195	138.84	50.05	46	0.556403	3294754	71625.1	182651	brucella	8	gap(3)	aroA(2)	glk(3)	dnaK(2)	gyrB(1)	trpE(5)	cobQ(3)	int_hyp(2)	omp25(8)
ERZ4251196	89.92	32.26	48	0.556283	3294369	68632.7	173853	brucella	8	gap(3)	aroA(2)	glk(3)	dnaK(2)	gyrB(1)	trpE(5)	cobQ(3)	int_hyp(2)	omp25(8)
ERZ4251197	99.19	38.9	40	0.552523	3294499	82362.5	249432	brucella	8	gap(3)	aroA(2)	glk(3)	dnaK(2)	gyrB(1)	trpE(5)	cobQ(3)	int_hyp(2)	omp25(8)
ERZ4251198	125.9	91.54	41	0.55143	3298719	80456.6	251042	brucella	8	gap(3)	aroA(2)	glk(3)	dnaK(2)	gyrB(1)	trpE(5)	cobQ(3)	int_hyp(2)	omp25(8)
ERZ4251199	102.43	42.02	41	0.553659	3294783	80360.6	195429	brucella	8	gap(3)	aroA(2)	glk(3)	dnaK(2)	gyrB(1)	trpE(5)	cobQ(3)	int_hyp(2)	omp25(8)
ERZ4251200	145.49	45.49	46	0.55593	3294081	71610.5	221676	brucella	8	gap(3)	aroA(2)	glk(3)	dnaK(2)	gyrB(1)	trpE(5)	cobQ(3)	int_hyp(2)	omp25(8)
ERZ4251201	158.93	58.66	43	0.551028	3295048	76629	249490	brucella	8	gap(3)	aroA(2)	glk(3)	dnaK(2)	gyrB(1)	trpE(5)	cobQ(3)	int_hyp(2)	omp25(8)
ERZ4251202	130.6	42.92	46	0.554764	3294391	71617.2	174619	brucella	8	gap(3)	aroA(2)	glk(3)	dnaK(2)	gyrB(1)	trpE(5)	cobQ(3)	int_hyp(2)	omp25(8)
ERZ4251203	242.19	75.97	44	0.555712	3294236	74869	189528	brucella	8	gap(3)	aroA(2)	glk(3)	dnaK(2)	gyrB(1)	trpE(5)	cobQ(3)	int_hyp(2)	omp25(8)
ERZ4251204	269.22	93.05	38	0.549972	3294501	86697.4	276966	brucella	8	gap(3)	aroA(2)	glk(3)	dnaK(2)	gyrB(1)	trpE(5)	cobQ(3)	int_hyp(2)	omp25(8)
ERZ4251205	267.6	84.31	36	0.551384	3294015	91500.4	250942	brucella	8	gap(3)	aroA(2)	glk(3)	dnaK(2)	gyrB(1)	trpE(5)	cobQ(3)	int_hyp(2)	omp25(8)
ERZ4251206	161.54	49.86	52	0.556625	3294611	63357.9	138227	brucella	8	gap(3)	aroA(2)	glk(3)	dnaK(2)	gyrB(1)	trpE(5)	cobQ(3)	int_hyp(2)	omp25(8)
ERZ4251207	157.09	44.73	59	0.558096	3294927	55846.2	127420	brucella	8	gap(3)	aroA(2)	glk(3)	dnaK(2)	gyrB(1)	trpE(5)	cobQ(3)	int_hyp(2)	omp25(8)
ERZ4251208	190.23	59.4	43	0.555594	3294074	76606.4	174617	brucella	8	gap(3)	aroA(2)	glk(3)	dnaK(2)	gyrB(1)	trpE(5)	cobQ(3)	int_hyp(2)	omp25(8)
ERZ4251209	207.13	68.33	43	0.553025	3294316	76612	195452	brucella	8	gap(3)	aroA(2)	glk(3)	dnaK(2)	gyrB(1)	trpE(5)	cobQ(3)	int_hyp(2)	omp25(8)
ERZ4251210	159.21	45.88	57	0.558543	3294511	57798.4	122045	brucella	8	gap(3)	aroA(2)	glk(3)	dnaK(2)	gyrB(1)	trpE(5)	cobQ(3)	int_hyp(2)	omp25(8)
ERZ4251211	121.05	57.4	36	0.548307	3294291	91508.1	293257	brucella	8	gap(3)	aroA(2)	glk(3)	dnaK(2)	gyrB(1)	trpE(5)	cobQ(3)	int_hyp(2)	omp25(8)
ERZ4251212	115.29	57.25	39	0.5502	3294332	84470.1	276495	brucella	8	gap(3)	aroA(2)	glk(3)	dnaK(2)	gyrB(1)	trpE(5)	cobQ(3)	int_hyp(2)	omp25(8)
	146.448	58.2036	49.0254	0.552821	3.29469e+06	74330.4	195001
	20.46	14.65	26	0.495603	3287574	24186.2	42852
	453.66	100.2	136	0.562329	3469854	126506	296694

## Sheet: Table S2a
Table S2a: cgSNPs analysis of global human-associated Brucella melitensis isolates.
SRA_ID	Bioproject ID	Global Region	Country	Biovar	Host	Year	Ref
ERZ4251120	PRJEB48426	Middle East	Israel	1	Human	2018	this study
ERZ4251121	PRJEB48426	Middle East	Israel	2	Human	2018	this study
ERZ4251122	PRJEB48426	Middle East	Israel	2	Human	2018	this study
ERZ4251123	PRJEB48426	Middle East	Israel	2	Human	2018	this study
ERZ4251124	PRJEB48426	Middle East	Israel	1	Human	2018	this study
ERZ4251125	PRJEB48426	Middle East	Israel	1	Human	2018	this study
ERZ4251126	PRJEB48426	Middle East	Israel	1	Human	2018	this study
ERZ4251127	PRJEB48426	Middle East	Israel	1	Human	2018	this study
ERZ4251128	PRJEB48426	Middle East	Israel	2	Human	2018	this study
ERZ4251129	PRJEB48426	Middle East	Israel	2	Human	2018	this study
ERZ4251130	PRJEB48426	Middle East	Israel	2	Human	2018	this study
ERZ4251131	PRJEB48426	Middle East	Israel	2	Human	2018	this study
ERZ4251132	PRJEB48426	Middle East	Israel	1	Human	2018	this study
ERZ4251133	PRJEB48426	Middle East	Israel	2	Human	2018	this study
ERZ4251134	PRJEB48426	Middle East	Israel	2	Human	2018	this study
ERZ4251135	PRJEB48426	Middle East	Israel	1	Human	2018	this study
ERZ4251136	PRJEB48426	Middle East	Israel	1	Human	2018	this study
ERZ4251137	PRJEB48426	Middle East	Israel	2	Human	2018	this study
ERZ4251138	PRJEB48426	Middle East	Israel	2	Human	2018	this study
ERZ4251139	PRJEB48426	Middle East	Israel	2	Human	2018	this study
ERZ4251140	PRJEB48426	Middle East	Israel	1	Human	2018	this study
ERZ4251141	PRJEB48426	Middle East	Israel	1	Human	2018	this study
ERZ4251142	PRJEB48426	Middle East	Israel	1	Human	2018	this study
ERZ4251143	PRJEB48426	Middle East	Israel	2	Human	2018	this study
ERZ4251144	PRJEB48426	Middle East	Israel	1	Human	2018	this study
ERZ4251145	PRJEB48426	Middle East	Israel	1	Human	2018	this study
ERZ4251146	PRJEB48426	Middle East	Israel	1	Human	2018	this study
ERZ4251147	PRJEB48426	Middle East	Israel	2	Human	2018	this study
ERZ4251148	PRJEB48426	Middle East	Israel	2	Human	2018	this study
ERZ4251149	PRJEB48426	Middle East	Israel	2	Human	2018	this study
ERZ4251150	PRJEB48426	Middle East	Israel	1	Human	2018	this study
ERZ4251151	PRJEB48426	Middle East	Israel	1	Human	2018	this study
ERZ4251152	PRJEB48426	Middle East	Israel	1	Human	2018	this study
ERZ4251153	PRJEB48426	Middle East	Israel	1	Human	2018	this study
ERZ4251154	PRJEB48426	Middle East	Israel	1	Human	2018	this study
ERZ4251155	PRJEB48426	Middle East	Israel	2	Human	2018	this study
ERZ4251156	PRJEB48426	Middle East	Israel	2	Human	2018	this study
ERZ4251157	PRJEB48426	Middle East	Israel	2	Human	2018	this study
ERZ4251158	PRJEB48426	Middle East	Israel	1	Human	2018	this study
ERZ4251159	PRJEB48426	Middle East	Israel	1	Human	2018	this study
ERZ4251160	PRJEB48426	Middle East	Israel	1	Human	2018	this study
ERZ4251161	PRJEB48426	Middle East	Israel	2	Human	2018	this study
ERZ4251162	PRJEB48426	Middle East	Israel	2	Human	2018	this study
ERZ4251163	PRJEB48426	Middle East	Israel	2	Human	2018	this study
ERZ4251164	PRJEB48426	Middle East	Israel	2	Human	2018	this study
ERZ4251165	PRJEB48426	Middle East	Israel	2	Human	2018	this study
ERZ4251166	PRJEB48426	Middle East	Israel	2	Human	2018	this study
ERZ4251168	PRJEB48426	Middle East	Israel	2	Human	2018	this study
ERZ4251169	PRJEB48426	Middle East	Israel	2	Human	2018	this study
ERZ4251170	PRJEB48426	Middle East	Israel	1	Human	2018	this study
ERZ4251171	PRJEB48426	Middle East	Israel	1	Human	2018	this study
ERZ4251172	PRJEB48426	Middle East	Israel	1	Human	2018	this study
ERZ4251173	PRJEB48426	Middle East	Israel	1	Human	2018	this study
ERZ4251174	PRJEB48426	Middle East	Israel	2	Human	2018	this study
ERZ4251176	PRJEB48426	Middle East	Israel	2	Human	2018	this study
ERZ4251177	PRJEB48426	Middle East	Israel	1	Human	2018	this study
ERZ4251178	PRJEB48426	Middle East	Israel	2	Human	2018	this study
ERZ4251179	PRJEB48426	Middle East	Israel	2	Human	2019	this study
ERZ4251180	PRJEB48426	Middle East	Israel	1	Human	2019	this study
ERZ4251181	PRJEB48426	Middle East	Israel	2	Human	2019	this study
ERZ4251182	PRJEB48426	Middle East	Israel	1	Human	2019	this study
ERZ4251183	PRJEB48426	Middle East	Israel	2	Human	2019	this study
ERZ4251184	PRJEB48426	Middle East	Israel	2	Human	2019	this study
ERZ4251185	PRJEB48426	Middle East	Israel	2	Human	2019	this study
ERZ4251186	PRJEB48426	Middle East	Israel	2	Human	2019	this study
ERZ4251187	PRJEB48426	Middle East	Israel	2	Human	2019	this study
ERZ4251188	PRJEB48426	Middle East	Israel	2	Human	2019	this study
ERZ4251189	PRJEB48426	Middle East	Israel	1	Human	2019	this study
ERZ4251190	PRJEB48426	Middle East	Israel	2	Human	2019	this study
ERZ4251191	PRJEB48426	Middle East	Israel	1	Human	2019	this study
ERZ4251192	PRJEB48426	Middle East	Israel	2	Human	2019	this study
ERZ4251193	PRJEB48426	Middle East	Israel	1	Human	2019	this study
ERZ4251194	PRJEB48426	Middle East	Israel	1	Human	2019	this study
ERZ4251195	PRJEB48426	Middle East	Israel	2	Human	2019	this study
ERZ4251196	PRJEB48426	Middle East	Israel	1	Human	2019	this study
ERZ4251197	PRJEB48426	Middle East	Israel	1	Human	2019	this study
ERZ4251198	PRJEB48426	Middle East	Israel	1	Human	2019	this study
ERZ4251199	PRJEB48426	Middle East	Israel	2	Human	2019	this study
ERZ4251200	PRJEB48426	Middle East	Israel	1	Human	2019	this study
ERZ4251201	PRJEB48426	Middle East	Israel	2	Human	2019	this study
ERZ4251202	PRJEB48426	Middle East	Israel	1	Human	2019	this study
ERZ4251203	PRJEB48426	Middle East	Israel	1	Human	2019	this study
ERZ4251204	PRJEB48426	Middle East	Israel	2	Human	2019	this study
ERZ4251205	PRJEB48426	Middle East	Israel	1	Human	2019	this study
ERZ4251206	PRJEB48426	Middle East	Israel	1	Human	2019	this study
ERZ4251208	PRJEB48426	Middle East	Israel	1	Human	2019	this study
ERZ4251209	PRJEB48426	Middle East	Israel	2	Human	2019	this study
ERZ4251211	PRJEB48426	Middle East	Israel	2	Human	2019	this study
ERZ4251212	PRJEB48426	Middle East	Israel	2	Human	2019	this study
ERR2192790	PRJEB23353	NA	NA		Human	2005	Johansen
ERR2192791	PRJEB23353	Middle east	Iraq		Human	2006	Johansen
ERR2192792	PRJEB23353	Africa	Ethiopia		Human	2006	Johansen
ERR2192793	PRJEB23353	NA	NA		Human	1999	Johansen
ERR2192794	PRJEB23353	Middle east	Iraq		Human	2000	Johansen
ERR2192795	PRJEB23353	Asia	Georgia		Human	2002	Johansen
ERR2192796	PRJEB23353	Europe	Norway		Human	2003	Johansen
ERR2192797	PRJEB23353	Africa	Somalia		Human	2003	Johansen
ERR2192798	PRJEB23353	NA	NA		Human	-	Johansen
ERR2192799	PRJEB23353	Africa	Somalia		Human	2010	Johansen
ERR2192800	PRJEB23353	Middle east	Iraq		Human	2010	Johansen
ERR2192801	PRJEB23353	Middle east	Iraq		Human	2011	Johansen
ERR2192802	PRJEB23353	NA	NA		Human	2012	Johansen
ERR2192803	PRJEB23353	Africa	Ethiopia		Human	2012	Johansen
ERR2192804	PRJEB23353	Europe	Norway		Human	2013	Johansen
ERR2192805	PRJEB23353	Europe	Norway		Human	2013	Johansen
ERR2192806	PRJEB23353	Israel	Israel		Human	2014	Johansen
ERR2192807	PRJEB23353	Europe	Norway		Human	2014	Johansen
ERR2192808	PRJEB23353	Asia	Afghanistan		Human	2015	Johansen
ERR2192809	PRJEB23353	Asia	Turkey		Human	2015	Johansen
ERR2192810	PRJEB23353	NA	NA		Human	2016	Johansen
ERR2192811	PRJEB23353	Africa	Somalia		Human	2016	Johansen
ERR2192812	PRJEB23353	Europe	Norway		Human	2016	Johansen
ERR2192813	PRJEB23353	Middle east	Iraq		Human	2016	Johansen
SRR11178063	PRJNA608659	Middle East	Israel	1	Human	2017	Rabinowitz
SRR11178064	PRJNA608659	Middle East	Israel		Human	2017	Rabinowitz
SRR11178065	PRJNA608659	Middle East	Israel	1	Human	2017	Rabinowitz
SRR11178066	PRJNA608659	Middle East	Israel	1	Human	2017	Rabinowitz
SRR11178067	PRJNA608659	Middle East	Israel	1	Human	2017	Rabinowitz
SRR11178068	PRJNA608659	Middle East	Israel	1	Human	2017	Rabinowitz
SRR11178069	PRJNA608659	Middle East	Israel	1	Human	2017	Rabinowitz
SRR11178070	PRJNA608659	Middle East	Israel	1	Human	2017	Rabinowitz
SRR11178071	PRJNA608659	Middle East	Israel	1	Human	2017	Rabinowitz
SRR11178072	PRJNA608659	Middle East	Israel	1	Human	2017	Rabinowitz
SRR11178073	PRJNA608659	Middle East	Israel	2	Human	2017	Rabinowitz
SRR11178074	PRJNA608659	Middle East	Israel	1	Human	2017	Rabinowitz
SRR11178075	PRJNA608659	Middle East	Israel	2	Human	2017	Rabinowitz
SRR11178076	PRJNA608659	Middle East	Israel	1	Human	2017	Rabinowitz
SRR11178077	PRJNA608659	Middle East	Israel	1	Human	2017	Rabinowitz
SRR11178078	PRJNA608659	Middle East	Israel	2	Human	2017	Rabinowitz
SRR11178079	PRJNA608659	Middle East	Israel	2	Human	2017	Rabinowitz
SRR11178080	PRJNA608659	Middle East	Israel	2	Human	2017	Rabinowitz
SRR11178081	PRJNA608659	Middle East	Israel	ND	Human	2017	Rabinowitz
SRR11178082	PRJNA608659	Middle East	Israel		Human	2017	Rabinowitz
SRR11178083	PRJNA608659	Middle East	Israel	2	Human	2017	Rabinowitz
SRR11178084	PRJNA608659	Middle East	Israel	2	Human	2017	Rabinowitz
SRR11178085	PRJNA608659	Middle East	Israel	2	Human	2017	Rabinowitz
SRR11178086	PRJNA608659	Middle East	Israel	1	Human	2017	Rabinowitz
SRR11178087	PRJNA608659	Middle East	Israel	1	Human	2017	Rabinowitz
SRR11178088	PRJNA608659	Middle East	Israel	3	Human	2017	Rabinowitz
SRR11178089	PRJNA608659	Middle East	Israel	1	Human	2017	Rabinowitz
SRR11449007	PRJNA615379	Europe	Italy	3	Human	2013	Janowicz
SRR11456846	PRJNA615379	Europe	Italy	3	Human	2016	Janowicz
SRR11456861	PRJNA615379	Europe	Italy	3	Human	2016	Janowicz
SRR1925727	PRJNA257008	North America	USA		Human	1995	Pisarenko
SRR2873753	PRJNA243894	Europe	Italy		Human	1963	Pisarenko
SRR3106339	PRJNA257008	Africa	Egypt		Human	-	Pisarenko
SRR3106340	PRJNA257008	Africa	Egypt		Human	-	Pisarenko
SRR3927451	PRJNA278809	Middle east	Kuwait		Human	2014	Pisarenko
SRR3927452	PRJNA278809	Middle east	Kuwait		Human	2014	Pisarenko
SRR3927453	PRJNA278809	Middle east	Kuwait		Human	2014	Pisarenko
SRR3927454	PRJNA278809	Middle east	Kuwait		Human	2014	Pisarenko
SRR3927455	PRJNA278809	Middle east	Kuwait		Human	2014	Pisarenko
SRR4436568	PRJNA347914	Asia	Turkey		Human	2014	Georgi
SRR4436569	PRJNA347914	Asia	Turkey		Human	2014	Georgi
SRR4436570	PRJNA347914	Middle east	Syria		Human	2015	Georgi
SRR4436571	PRJNA347914	Middle east	Syria		Human	2010	Georgi
SRR4436572	PRJNA347914	Asia	Turkey		Human	2014	Georgi
SRR4436573	PRJNA347914	Asia	Turkey		Human	2014	Georgi
SRR4436574	PRJNA347914	Middle east	Syria		Human	2015	Georgi
SRR4436575	PRJNA347914	NA	NA		Human	2015	Georgi
SRR4436576	PRJNA347914	Middle east	Iraq		Human	2014	Georgi
SRR4436577	PRJNA347914	Middle east	Syria		Human	2015	Georgi
SRR4436578	PRJNA347914	Middle east	Iran		Human	2015	Georgi
SRR4436579	PRJNA347914	Middle east	Syria		Human	2015	Georgi
SRR4436580	PRJNA347914	Middle east	Iraq		Human	2015	Georgi
SRR4436581	PRJNA347914	Middle east	Syria		Human	2015	Georgi
SRR4436582	PRJNA347914	Asia	Turkey		Human	2015	Georgi
SRR4436583	PRJNA347914	Middle east	Syria		Human	2015	Georgi
SRR4436584	PRJNA347914	Middle east	Syria		Human	2015	Georgi
SRR4436585	PRJNA347914	Asia	Turkey		Human	2015	Georgi
SRR4436586	PRJNA347914	Middle east	Syria		Human	2015	Georgi
SRR4436587	PRJNA347914	Asia	Turkey		Human	2014	Georgi
SRR4436588	PRJNA347914	NA	NA		Human	2015	Georgi
SRR4436589	PRJNA347914	Asia	Afghanistan		Human	2015	Georgi
SRR4436590	PRJNA347914	Asia	Turkey		Human	2015	Georgi
SRR4436591	PRJNA347914	NA	NA		Human	2015	Georgi
SRR4436592	PRJNA347914	Asia	Afghanistan		Human	2015	Georgi
SRR4436593	PRJNA347914	Middle east	Iraq		Human	2014	Georgi
SRR4436594	PRJNA347914	Middle east	Iraq		Human	2014	Georgi
SRR4436595	PRJNA347914	Middle east	Kuwait		Human	2016	Georgi
SRR4436596	PRJNA347914	Africa	Morroco		Human	2016	Georgi
SRR4436597	PRJNA347914	Asia	Turkey		Human	2013	Georgi
SRR4436598	PRJNA347914	Europe	Romania		Human	2015	Georgi
SRR4436599	PRJNA347914	Asia	India		Human	2012	Georgi
SRR4436600	PRJNA347914	Asia	Turkey		Human	2013	Georgi
SRR4436601	PRJNA347914	Asia	Turkey		Human	2014	Georgi
SRR4436602	PRJNA347914	Asia	Turkey		Human	2014	Georgi
SRR4436603	PRJNA347914	Asia	Turkey		Human	2014	Georgi
SRR4436604	PRJNA347914	Africa	DZA		Human	2013	Georgi
SRR4436605	PRJNA347914	NA	NA		Human	2012	Georgi
SRR4436606	PRJNA347914	Asia	Turkey		Human	2014	Georgi
SRR4436607	PRJNA347914	Asia	Turkey		Human	2014	Georgi
SRR4436608	PRJNA347914	Middle east	Iraq		Human	2014	Georgi
SRR4436609	PRJNA347914	Asia	Turkey		Human	2014	Georgi
SRR4436610	PRJNA347914	Asia	Turkey		Human	2014	Georgi
SRR4436611	PRJNA347914	Asia	Turkey		Human	2014	Georgi
SRR4436612	PRJNA347914	Middle east	Syria		Human	2016	Georgi
SRR4436613	PRJNA347914	Asia	Afghanistan		Human	2016	Georgi
SRR4436614	PRJNA347914	Middle east	Syria		Human	2016	Georgi
SRR4436615	PRJNA347914	Middle east	Syria		Human	2016	Georgi
SRR4436616	PRJNA347914	Middle east	Syria		Human	2016	Georgi
SRR4436617	PRJNA347914	Europe	Italy		Human	2016	Georgi
SRR4436618	PRJNA347914	Europe	Bulgaria		Human	2016	Georgi
SRR4436619	PRJNA347914	Asia	Turkey		Human	2016	Georgi
SRR4436620	PRJNA347914	Middle east	Syria		Human	2016	Georgi
SRR4436621	PRJNA347914	Europe	Italy		Human	2015	Georgi
SRR4436622	PRJNA347914	Europe	Albania		Human	2015	Georgi
SRR4436623	PRJNA347914	Asia	TKM		Human	2015	Georgi
SRR4436624	PRJNA347914	NA	NA		Human	2015	Georgi
SRR4436625	PRJNA347914	Middle east	Syria		Human	2015	Georgi
SRR4436626	PRJNA347914	Middle east	Jordan		Human	2015	Georgi
SRR4436627	PRJNA347914	Middle east	Iran		Human	2015	Georgi
SRR4436628	PRJNA347914	Asia	Turkey		Human	2014	Georgi
SRR4436629	PRJNA347914	Middle east	Saudi Arabia		Human	2015	Georgi
SRR4436630	PRJNA347914	Middle east	Syria		Human	2015	Georgi
SRR4436631	PRJNA347914	Asia	Turkey		Human	2014	Georgi
SRR4436632	PRJNA347914	Asia	Turkey		Human	2014	Georgi
SRR4436633	PRJNA347914	Asia	Turkey		Human	2014	Georgi
SRR4436634	PRJNA347914	Middle east	Iraq		Human	2014	Georgi
SRR4436635	PRJNA347914	Africa	Somalia		Human	2014	Georgi
SRR4436636	PRJNA347914	Africa	Somalia		Human	2014	Georgi
SRR4436637	PRJNA347914	Asia	Turkey		Human	2014	Georgi
SRR4436638	PRJNA347914	Asia	Turkey		Human	2014	Georgi
SRR4436639	PRJNA347914	Asia	Afghanistan		Human	2015	Georgi
SRR4436640	PRJNA347914	Asia	Turkey		Human	2014	Georgi
SRR4436641	PRJNA347914	Asia	Turkey		Human	2014	Georgi
SRR538747	PRJNA173527	Europe	Cyprus		Human	2006	Pisarenko
SRR629762	PRJNA173500	Asia	Thailand		Human	2006	Pisarenko
SRR641713	PRJNA173604	Europe	Italy		Human	2007	Pisarenko
SRR641720	PRJNA173602	Africa	Somalia		Human	2006	Pisarenko
SRR642175	PRJNA173634	Europe	Portugal		Human	2006	Pisarenko
SRR642183	PRJNA173590	Africa	Nigeria		Human	2006	Pisarenko
SRR642186	PRJNA173577	Africa	Somalia		Human	2006	Pisarenko
SRR642199	PRJNA173603	Europe	UK		Human	2004	Pisarenko
SRR642205	PRJNA173579	Africa	Zimbabwe		Human	2006	Pisarenko
SRR642793	PRJNA173505	Europe	UK		Human	2005	Broad Institute
SRR642804	PRJNA176519	South America	Argentina		Human	2006	Pisarenko
SRR642808	PRJNA173533	Asia	Turkey		Human	2005	Pisarenko
SRR642820	PRJNA173514	Africa	Egypt		Human	1999	Broad Institute
SRR642823	PRJNA176520	South America	Argentina		Human	2006	Pisarenko
SRR642824	PRJNA176521	South America	Argentina		Human	1996	Pisarenko
SRR642836	PRJNA173534	Africa	Sudan		Human	2005	Pisarenko
SRR646250	PRJNA173633	Europe	Kosovo		Human	2001	Pisarenko
SRR647094	PRJNA173576	Europe	UK		Human	2005	Pisarenko
SRR647551	PRJNA173591	Africa	Somalia		Human	2005	Pisarenko
SRR647552	PRJNA173589	Africa	Somalia		Human	2006	Pisarenko
SRR647568	PRJNA173578	Europe	Italy		Human	2007	Pisarenko
SRR647580	PRJNA173600	Europe	Portugal		Human	2005	Pisarenko
SRR651202	PRJNA173599	Europe	Norway		Human	2002	Pisarenko
SRR654661	PRJNA178707	Europe	Italy		Human	2006	Pisarenko
SRR6957972	PRJNA448825	Europe	Italy		Human	2011	Janowicz
SRR6957979	PRJNA448825	Europe	Italy		Human	2016	Janowicz
SRR6957982	PRJNA448825	Europe	Italy		Human	2011	Janowicz
SRR6957984	PRJNA448825	Europe	Italy		Human	2011	Janowicz
SRR6957999	PRJNA448825	Europe	Italy		Human	2013	Janowicz
SRR6958042	PRJNA448825	Europe	Italy		Human	2015	Janowicz
SRR724499	PRJNA178706	Europe	Malta		Human	1962	Pisarenko
SRR8278028	PRJNA508265	Asia	China		Human	2018	Zhang
SRR8790675	PRJNA529317	Asia	India		Human	2019
SRR9831817	PRJNA551091	Europe	NA	2	Human	2002	Janowicz
SRR9831818	PRJNA551091	Europe	NA	3	Human	2002	Janowicz
SRR9831820	PRJNA551091	Europe	NA	3	Human	2003	Janowicz
SRR9831821	PRJNA551091	Europe	NA	1	Human	1998	Janowicz
SRR9831822	PRJNA551091	Europe	NA	3	Human	1998	Janowicz
SRR9831823	PRJNA551091	Europe	NA	3	Human	2000	Janowicz
SRR9831824	PRJNA551091	Europe	NA	3	Human	2001	Janowicz
SRR9831825	PRJNA551091	Europe	NA	3	Human	2003	Janowicz
SRR9831826	PRJNA551091	Europe	NA	3	Human	2004	Janowicz
SRR9831827	PRJNA551091	Europe	NA	3	Human	2016	Janowicz
SRR9831828	PRJNA551091	Europe	NA	3	Human	2001	Janowicz
SRR9831829	PRJNA551091	Europe	NA	3	Human	2015	Janowicz
SRR9831830	PRJNA551091	Europe	SYRIA	3	Human	2015	Janowicz
SRR9831831	PRJNA551091	Europe	NA	3	Human	2015	Janowicz
SRR9831832	PRJNA551091	Europe	NA	3	Human	2016	Janowicz
SRR9831833	PRJNA551091	Europe	Eritrea	3	Human	2015	Janowicz
SRR9831834	PRJNA551091	Europe	Iraq	3	Human	2015	Janowicz
SRR9831835	PRJNA551091	Europe	NA	3	Human	2015	Janowicz
SRR9831836	PRJNA551091	Europe	Syria	2	Human	2015	Janowicz
SRR9831838	PRJNA551091	Europe	Syria	3	Human	2004	Janowicz
SRR9831839	PRJNA551091	Europe	NA	3	Human	2005	Janowicz
SRR9831840	PRJNA551091	Europe	Ethiopia	3	Human	2005	Janowicz
SRR9831841	PRJNA551091	Europe	NA	3	Human	2005	Janowicz
SRR9831843	PRJNA551091	Europe	NA	3	Human	2005	Janowicz
SRR9831844	PRJNA551091	Europe	Somalia	3	Human	2005	Janowicz
SRR9831845	PRJNA551091	Europe	NA	3	Human	2006	Janowicz
SRR9831846	PRJNA551091	Europe	Iraq	3	Human	2005	Janowicz
SRR9831847	PRJNA551091	Europe	Syria	3	Human	2006	Janowicz
SRR9831848	PRJNA551091	Europe	NA	3	Human	2006	Janowicz
SRR9831849	PRJNA551091	Europe	NA	3	Human	2006	Janowicz
SRR9831850	PRJNA551091	Europe	NA	3	Human	2006	Janowicz
SRR9831852	PRJNA551091	Europe	NA	3	Human	2007	Janowicz
SRR9831853	PRJNA551091	Europe	NA	2	Human	2007	Janowicz
SRR9831855	PRJNA551091	Europe	Iraq	2	Human	2007	Janowicz
SRR9831856	PRJNA551091	Europe	Syria	3	Human	2007	Janowicz
SRR9831857	PRJNA551091	Europe	NA	3	Human	2010	Janowicz
SRR9831858	PRJNA551091	Europe	Iraq	3	Human	2009	Janowicz
SRR9831859	PRJNA551091	Europe	NA	3	Human	2009	Janowicz
SRR9831860	PRJNA551091	Europe	NA	3	Human	2009	Janowicz
SRR9831861	PRJNA551091	Europe	Iraq	3	Human	2009	Janowicz
SRR9831862	PRJNA551091	Europe	NA	3	Human	2008	Janowicz
SRR9831863	PRJNA551091	Europe	NA	3	Human	2008	Janowicz
SRR9831864	PRJNA551091	Europe	NA	3	Human	2008	Janowicz
SRR9831865	PRJNA551091	Europe	NA	3	Human	2011	Janowicz
SRR9831866	PRJNA551091	Europe	NA	3	Human	2010	Janowicz
SRR9831867	PRJNA551091	Europe	NA	2	Human	2011	Janowicz
SRR9831868	PRJNA551091	Europe	NA	2	Human	2011	Janowicz
SRR9831869	PRJNA551091	Europe	NA	2	Human	2010	Janowicz
SRR9831870	PRJNA551091	Europe	Syria	3	Human	2011	Janowicz
SRR9831871	PRJNA551091	Europe	Sweden	3	Human	2011	Janowicz
SRR9831872	PRJNA551091	Europe	India	2	Human	2011	Janowicz
SRR9831873	PRJNA551091	Europe	NA	3	Human	2011	Janowicz
SRR9831877	PRJNA551091	Europe	NA	2	Human	2011	Janowicz
SRR9831878	PRJNA551091	Europe	NA	3	Human	2012	Janowicz
SRR9831879	PRJNA551091	Europe	NA	3	Human	2012	Janowicz
SRR9831880	PRJNA551091	Europe	Iraq	3	Human	2013	Janowicz
SRR9831881	PRJNA551091	Europe	NA	3	Human	2013	Janowicz
SRR9831882	PRJNA551091	Europe	Turkey	2	Human	2012	Janowicz
SRR9831883	PRJNA551091	Europe	NA	3	Human	2012	Janowicz
SRR9831884	PRJNA551091	Europe	Iraq	3	Human	2012	Janowicz
SRR9831885	PRJNA551091	Europe	Lebanon	3	Human	2012	Janowicz
SRR9831886	PRJNA551091	Europe	NA	3	Human	2012	Janowicz
SRR9831887	PRJNA551091	Europe	Iraq	3	Human	2012	Janowicz
SRR9831888	PRJNA551091	Europe	NA	3	Human	2012	Janowicz
SRR9831890	PRJNA551091	Europe	Sweden	3	Human	1994	Janowicz
SRR9831891	PRJNA551091	Europe	NA	3	Human	1994	Janowicz
SRR9831892	PRJNA551091	Europe	NA	3	Human	1995	Janowicz
SRR9831893	PRJNA551091	Europe	NA	2	Human	1995	Janowicz
SRR9831894	PRJNA551091	Europe	NA	1	Human	1995	Janowicz
SRR9831895	PRJNA551091	Europe	NA	3	Human	1996	Janowicz
SRR9831896	PRJNA551091	Europe	NA	3	Human	1996	Janowicz
SRR9831898	PRJNA551091	Europe	NA	3	Human	1996	Janowicz
SRR9831899	PRJNA551091	Europe	NA	3	Human	1997	Janowicz
SRR9831900	PRJNA551091	Europe	NA	3	Human	2014	Janowicz
SRR9831901	PRJNA551091	Europe	NA	3	Human	2014	Janowicz
SRR9831902	PRJNA551091	Europe	NA	2	Human	2014	Janowicz
SRR9831903	PRJNA551091	Europe	NA	2	Human	2014	Janowicz
SRR9831904	PRJNA551091	Europe	NA	3	Human	2014	Janowicz
SRR9831905	PRJNA551091	Europe	NA	3	Human	2014	Janowicz
SRR9831906	PRJNA551091	Europe	Turkey	3	Human	2013	Janowicz
SRR9831907	PRJNA551091	Europe	NA	2	Human	2013	Janowicz
SRR9831908	PRJNA551091	Europe	NA	3	Human	2013	Janowicz
SRR9831909	PRJNA551091	Europe	NA	2	Human	2013	Janowicz
SRR9831913	PRJNA551091	Europe	NA	3	Human	2014	Janowicz
SRR9831914	PRJNA551091	Europe	Iraq	3	Human	2015	Janowicz
SRR9831915	PRJNA551091	Europe	Iraq	3	Human	2014	Janowicz
SRR9831918	PRJNA551091	Europe	Iraq	3	Human	2015	Janowicz
SRR9831919	PRJNA551091	Europe	Iraq	3	Human	2015	Janowicz

## Sheet: Table S2b
Table S2b: Raw WGS reads (Illumina paired-end) stats for all publicly available human-associated B. melitensis isolates
SRA ID	Total number of reads	Mapped to reference [Bm 16M] (%)	Avg. coverage depth	GC (%)
ERR2192790	1201161	99.15	87	57.22
ERR2192791	1299868	98.95	93	57.22
ERR2192792	335217	98.25	24	57.22
ERR2192793	1148494	98.95	82	57.22
ERR2192794	615605	98.52	44	57.22
ERR2192795	730078	98.75	53	57.22
ERR2192796	991258	98.15	71	57.22
ERR2192797	1029865	99.1	74	57.22
ERR2192798	1047072	98.84	75	57.22
ERR2192799	937301	98.81	67	57.22
ERR2192800	558089	98.34	38	57.21
ERR2192801	428909	98.23	30	57.22
ERR2192802	1216961	98.75	87	57.22
ERR2192803	1043682	98.98	75	57.22
ERR2192804	672732	97.99	48	57.22
ERR2192805	361272	96.8	25	57.22
ERR2192806	737597	98.58	52	57.22
ERR2192807	1314923	98.91	95	57.22
ERR2192808	1716248	98.71	123	57.22
ERR2192809	788346	98.85	56	57.22
ERR2192810	447351	97.89	32	57.22
ERR2192811	959986	98.11	60	57.22
ERR2192812	419260	94.62	31	56.6
ERR2192813	1315190	95.15	86	57.22
SRR11449007	1601853	99.51	67	57.24
SRR11456846	3006794	99.45	119	57.25
SRR11456861	1254049	99.41	52	57.25
SRR1925727	2531117	98.8	209	57.24
SRR2873753	18705757	95.84	541	57.22
SRR3927451	1716679	95.15	44	57.24
SRR3927452	1576724	94.96	41	57.25
SRR3927453	2050620	95.48	54	57.25
SRR3927454	2632876	95.57	71	57.24
SRR3927455	2542954	95.6	69	57.25
SRR4436568	2244164	99.09	187	57.24
SRR4436569	4266982	99.27	285	57.24
SRR4436570	3155951	98.81	249	57.25
SRR4436571	1445521	98.98	122	57.25
SRR4436572	1443661	98.84	117	57.25
SRR4436573	3010904	99.27	250	57.24
SRR4436574	1089824	98.49	90	57.25
SRR4436575	2267298	98.77	187	57.24
SRR4436576	1754877	98.99	147	57.24
SRR4436577	2118553	98.95	174	57.25
SRR4436578	1989454	98.82	162	57.24
SRR4436579	2440645	98.94	200	57.24
SRR4436580	1688049	98.86	139	57.24
SRR4436581	1505698	98.65	124	57.25
SRR4436582	1515378	98.43	126	57.24
SRR4436583	984230	98.56	82	57.24
SRR4436584	1265076	98.88	104	57.24
SRR4436585	1400391	98.88	110	57.24
SRR4436586	2382224	98.87	196	57.24
SRR4436587	1439617	98.97	121	57.24
SRR4436588	1964989	98.99	163	57.25
SRR4436589	1291396	98.94	105	57.25
SRR4436590	1733528	99.01	139	57.25
SRR4436591	1210471	98.92	98	57.24
SRR4436592	585055	98.82	48	57.24
SRR4436593	1566126	98.94	124	57.25
SRR4436594	2636015	98.91	206	57.24
SRR4436595	1363299	98.94	110	57.25
SRR4436596	1832055	98.82	152	57.24
SRR4436597	1819197	99.03	148	57.24
SRR4436598	2505988	98.93	203	57.24
SRR4436599	1710552	99.02	137	57.24
SRR4436600	1526134	99.14	127	57.24
SRR4436601	1358110	98.92	113	57.25
SRR4436602	1797114	98.87	145	57.24
SRR4436603	1939580	98.46	148	57.25
SRR4436604	2071428	98.96	173	57.24
SRR4436605	1992746	99.17	157	57.24
SRR4436606	2358775	98.98	195	57.25
SRR4436607	1590384	99.2	133	57.25
SRR4436608	1497851	99.11	126	57.24
SRR4436609	1414312	98.75	119	57.24
SRR4436610	2022120	99.04	168	57.25
SRR4436611	1443251	99.09	122	57.24
SRR4436612	2552637	98.95	212	57.24
SRR4436613	3075593	99.09	256	57.24
SRR4436614	3433510	99.12	285	57.25
SRR4436616	2745889	98.84	216	57.24
SRR4436617	1440022	99.03	121	57.24
SRR4436618	1245705	98.95	102	57.24
SRR4436619	1724312	98.71	144	57.24
SRR4436620	1042116	98.46	86	57.24
SRR4436621	2334504	98.59	188	57.24
SRR4436622	3562450	98.66	291	57.25
SRR4436623	2895261	99	224	57.25
SRR4436624	2363036	98.95	194	57.24
SRR4436625	2363705	98.83	194	57.24
SRR4436626	1153003	98.65	94	57.25
SRR4436627	2692053	99.01	228	57.24
SRR4436628	1611066	98.97	137	57.25
SRR4436629	1878432	98.63	156	57.24
SRR4436630	3719661	99	285	57.24
SRR4436631	1766553	98.84	137	57.24
SRR4436632	1477807	98.88	120	57.25
SRR4436633	1723457	98.91	145	57.24
SRR4436634	1497494	98.75	114	57.25
SRR4436635	2232146	99.3	181	57.24
SRR4436636	2746207	99.42	188	57.24
SRR4436637	4181128	98.82	286	57.24
SRR4436638	2503606	99.27	161	57.24
SRR4436639	1820260	99	147	57.25
SRR4436640	1476407	99.17	120	57.24
SRR4436641	2086232	98.95	175	57.24
SRR538747	14233749	89.2	320	57.24
SRR641713	2412322	98.26	71	57.24
SRR641720	1882679	99.01	56	57.25
SRR642175	2030287	98.41	60	57.25
SRR642183	2216942	98.68	66	57.24
SRR642186	2299212	98.51	68	57.24
SRR642199	1977269	98.3	59	57.24
SRR642205	1907002	98.63	57	57.24
SRR642793	11017591	97.04	318	57.25
SRR642804	16273111	97.82	476	57.24
SRR642808	10375262	97.19	301	57.25
SRR642820	10663086	97.41	309	57.24
SRR642823	17486271	98.15	513	57.24
SRR642824	19676472	97.55	574	57.24
SRR642836	10897957	97.37	316	57.25
SRR646250	2269034	98.64	67	57.25
SRR647094	1905374	98.48	56	57.25
SRR647551	2144509	98.42	63	57.25
SRR647552	1967042	98.46	58	57.25
SRR647568	2305168	97.85	68	57.24
SRR647580	2129150	98.93	63	57.24
SRR651202	2004641	98.52	59	57.25
SRR654661	10438628	96.84	303	57.24
SRR6957949	3972879	97.77	132	57.24
SRR6957972	743157	99.34	65	57.24
SRR6957979	3122606	99.04	133	57.24
SRR6957982	4199591	99.07	179	57.25
SRR6957984	689555	98.54	60	57.24
SRR6957999	1234695	99.26	46	57.25
SRR6958042	4578496	99.23	153	57.24
SRR724499	9571190	96.72	277	57.24
SRR8278028	8644663	99.46	392	57.25
SRR9831817	3096220	99.5	113	57.25
SRR9831818	2468594	99.49	94	57.24
SRR9831820	3932736	99.47	146	57.25
SRR9831822	4067388	99.48	147	57.25
SRR9831823	2930585	99.48	109	57.25
SRR9831824	3200869	99.48	130	57.25
SRR9831825	2268378	99.48	85	57.25
SRR9831826	2112506	99.48	85	57.25
SRR9831827	3036053	99.71	113	57.25
SRR9831828	3068721	99.49	115	57.25
SRR9831829	1119468	99.49	41	57.25
SRR9831831	3181917	99.43	132	57.25
SRR9831832	2862636	99.48	116	57.25
SRR9831833	2474195	99.44	105	57.24
SRR9831835	1644937	99.49	60	57.25
SRR9831836	2768296	99.51	103	57.25
SRR9831838	3182846	99.48	115	57.25
SRR9831839	4197235	99.48	153	57.25
SRR9831840	2080279	99.66	67	57.24
SRR9831841	3173744	99.48	116	57.25
SRR9831843	3072005	99.47	124	57.25
SRR9831844	2569831	99.7	96	57.24
SRR9831845	3323806	99.7	125	57.25
SRR9831846	2148715	99.47	88	57.25
SRR9831847	2087599	99.5	77	57.25
SRR9831848	1351163	99.5	50	57.25
SRR9831849	3228843	99.49	121	57.25
SRR9831850	2256492	99.48	92	57.25
SRR9831852	3177097	99.49	117	57.25
SRR9831853	5098332	99.51	203	57.25
SRR9831855	2920606	99.5	111	57.25
SRR9831856	1214300	99.48	49	57.25
SRR9831857	2512891	99.48	93	57.25
SRR9831858	2447806	99.48	91	57.25
SRR9831859	3486407	99.48	126	57.25
SRR9831860	3517119	99.66	121	57.24
SRR9831861	1992681	99.47	74	57.25
SRR9831862	3290275	99.49	134	57.25
SRR9831863	3890234	99.48	145	57.25
SRR9831864	2342979	99.49	94	57.25
SRR9831865	5764218	99.44	223	57.25
SRR9831866	2832470	99.54	108	57.25
SRR9831867	3073847	99.51	130	57.25
SRR9831868	2459636	99.53	104	57.25
SRR9831869	3849438	99.5	143	57.25
SRR9831870	2959862	99.5	112	57.25
SRR9831871	2318484	99.51	88	57.25
SRR9831872	2489588	99.5	94	57.25
SRR9831873	2393333	99.49	89	57.25
SRR9831877	2193095	99.51	84	57.25
SRR9831878	1051577	99.52	39	57.25
SRR9831879	2904297	99.51	109	57.25
SRR9831880	2439910	99.5	92	57.25
SRR9831881	1694381	99.45	63	57.25
SRR9831882	1677007	99.5	64	57.25
SRR9831884	2735709	99.5	116	57.25
SRR9831885	2729193	99.5	113	57.25
SRR9831886	2786218	99.5	112	57.25
SRR9831887	3852176	97.26	155	57.24
SRR9831890	1807531	99.45	67	57.24
SRR9831891	2708478	99.46	110	57.25
SRR9831892	2080658	99.69	76	57.25
SRR9831893	2700685	99.5	101	57.25
SRR9831894	2047042	99.82	83	57.24
SRR9831895	3015109	99.7	121	57.24
SRR9831896	2561009	99.7	96	57.24
SRR9831898	2574711	99.69	100	57.24
SRR9831899	2152617	99.46	79	57.25
SRR9831900	2076011	99.51	88	57.25
SRR9831901	2202792	99.51	94	57.25
SRR9831903	1731927	99.51	64	57.25
SRR9831904	3113928	99.7	115	57.25
SRR9831905	1710349	99.71	66	57.25
SRR9831906	3212600	99.5	131	57.25
SRR9831907	1389716	99.45	53	57.25
SRR9831908	2573194	99.5	102	57.25
SRR9831909	3483591	99.48	135	57.25
SRR9831913	1190062	99.53	44	57.25
SRR9831914	1812962	99.5	68	57.25
SRR9831915	2672924	99.47	99	57.25
SRR9831918	3766992	99.49	142	57.25
SRR9831919	1611804	99.48	60	57.25
SRR8790675	11917262	94.62	562	56.8
SRR9831821	991094	94.1	23	56.8
SRR9831830	2950820	94.62	69	55.2
SRR9831834	3139398	89.52	77	50.4
SRR9831883	2349644	89.6	51	50.4
SRR9831888	992166	94.34	20	56.6
SRR9831902	3179728	94.15	75	55.9
SRR3106339	9058914	96.1	512	60.3
SRR3106340	9911538	96.8	560	60.2
SRR4436615	2881204	95.9	152	57.3
SRR629762	15113886	94.8	288	56.6
